# Supplementary material for: How Can We Engage Oncology Care Providers and Glioblastoma Patients in Conversations About Physical Activity: A Qualitative Descriptive Study Using the Theoretical Domains Framework
Source: Curr Oncol. 2025 Mar 27;32(4):197. doi: 10.3390/curroncol32040197 (PMC12026007; doi:10.3390/curroncol32040197)
Supplement: Supplementary file 1 [file curroncol-32-00197-s001.zip]

Archive with 1 entries (1 files):
- curroncol-3431443-supplementary.pdf
